# Supplementary material for: Ultrasound Depolymerization and Characterization of Poly- and Oligosaccharides from the Red Alga Solieria chordalis (C. Agardh) J. Agardh 1842
Source: Mar Drugs. 2024 Aug 13;22(8):367. doi: 10.3390/md22080367 (PMC11355074; doi:10.3390/md22080367)
Supplement: Supplementary file 1 [file marinedrugs-22-00367-s001.zip]

Archive with 1 entries (1 files):
- marinedrugs-3136215-supplementary.pdf
